# Supplementary material for: Integrated transcriptomics and proteomics assay identifies the role of FCGR1A in maintaining sperm fertilization capacity during semen cryopreservation in sheep
Source: Front Cell Dev Biol. 2023 Aug 2;11:1177774. doi: 10.3389/fcell.2023.1177774 (PMC10433746; doi:10.3389/fcell.2023.1177774)
Supplement: Supplementary file 1 [file Table1.XLSX]

## Sheet: Table S1
Table S1 Freezing procedure of programmed freezers in programmed freezing of ovine semen.
Stage	Key parameter of programmed freezing procedure
1	The straws containing semen were pre-cooled in a 4°C refrigerator freezer for 20 min.
2	The freezer was cooled down to 4°C at a rate of 1 °C/min.
3	The temperature was cooled down from 4 °C to -30 °C at a cooling rate of 3 °C/min.
4	The temperature was cooled down from -30 °C to -80 °C at a cooling rate of 10 °C/min.
5	The straws were quickly stored in liquid nitrogen.

## Sheet: Table S2
Table S2 Related parameters and instructions MASCOT engine.
Item	Value
Enzyme	Trypsin
Max Missed Cleavages	2
Fixed modifications	Carbamidomethyl (C), iTRAQ 4/8plex (N-term), iTRAQ 4/8plex (K), TMT 6/10/16 plex (N-term), TMT 6/10/16 plex (K)
Variable modifications	Oxidation (M), iTRAQ 4/8plex (Y), TMT 6/10/16plex (Y)
Peptide Mass Tolerance	± 20 ppm
Fragment Mass Tolerance	0.1Da
Database	Uniprot_Ovis_aries_78314_20211221.fasta
Database pattern	Decoy
Peptide FDR	≤ 0.01
Protein Quantification	The protein ratios are calculated as the median of only unique peptides of the protein.
Experimental Bias	Normalizes all peptide ratios by the median protein ratio. The median protein ratio should be 1 after the normalization.

## Sheet: Table S3
Table S3 Summary of sequenced RNA-seq data.
Items	Total reads	GC content(%)	Total mapped	Multiple mapped	Unique mapped
F_SR1	50811970	42.5	32630649(64.22%)	1480295(2.91%)	31150354(61.31%)
F_SR2	78527861	43	48078726(61.23%)	1639280(2.09%)	46439446(59.14%)
F_SR3	46891644	47	18898616(40.30%)	980717(2.09%)	17917899(38.21%)
P_SR1	113237056	40	54373658(48.02%)	7874459(6.95%)	46499199(41.06%)
P_SR2	48358891	41.5	28324192(58.57%)	1644748(3.40%)	26679444(55.17%)

## Sheet: Table S4
Table S4 GO classification of differentially expressed genes (DEGs).
GO term	Percent	Function	Count	Entrez ID of DEGs
translation	4.5	Biological Process	18	114108601, 100415774, 101106700, 101114092, 100135440, 105606567, 101115926, 101108004, 106990094, 101104199, 101106101, 101109246, 101102330, 101106110, 101117207, 106990100, 101122808, 100036761
intracellular protein transport	2.25	Biological Process	9	101115482, 101115585, 101114881, 101113164, 101105647, 100190973, 101103338, 101107539, 101114525
protein ubiquitination	1.75	Biological Process	7	101104650, 101111490, 101116197, 101115017, 101102612, 101111116, 101107546
regulation of blood pressure	1.25	Biological Process	5	443465, 101113714, 443512, 443513, 101110604
regulation of cell shape	1.25	Biological Process	5	101109895, 101114352, 443085, 101117050, 780527
cell proliferation	1.25	Biological Process	5	100302341, 443171, 101112342, 101111600, 101109624
negative regulation of ERK1 and ERK2 cascade	1	Biological Process	4	101102917, 101111817, 443171, 780527
actin filament organization	1	Biological Process	4	494432, 101115002, 101112078, 101123346
response to amino acid	0.5	Biological Process	2	494432, 101103171
negative regulation of cholesterol storage	0.5	Biological Process	2	101116762, 443513
negative regulation of transcription by competitive promoter bindin	0.5	Biological Process	2	101111817, 101112078
positive regulation of vascular endothelial growth factor signaling pathwa	0.5	Biological Process	2	101116590, 101102997
positive regulation of melanin biosynthetic proces	0.5	Biological Process	2	101122352, 100034666
endothelial cell activation	0.5	Biological Process	2	443171, 101118437
cytosol	17	Cellular Component	68	101118223, 101121634, 101117972, 101120980, 101116762, 100528008, 443171, 101106759, 101105789, 101123178, 101108658, 101106157, 101104453, 101103683, 101107044, 101122040, 101114227, 101110072, 101116491, 101112174, 101115485, 101115285, 100190973, 101104648, 101119284, 443085, 101123346, 101107515, 101102861, 101109933, 101122137, 101120236, 101109895, 100302341, 101117505, 101114633, 101114677…
nucleus	14	Cellular Component	56	101118223, 101116762, 101114265, 443171, 101106759, 101103685, 101104453, 101103683, 101123292, 494432, 101106110, 101113178, 101118546, 101110072, 101112053, 101115002, 101115485, 101101979, 100415774, 101109933, 101120116, 100158234, 443513, 100135448, 101114713, 100036761, 101114677, 101119497, 101103948, 443198, 101122148, 101104676, 443102, 101109368, 101112944, 101116309, 101122063, 1011201…
nucleoplasm	12.25	Cellular Component	49	101118223, 101121634, 101116762, 101117296, 443171, 101108658, 101123655, 101109624, 101106157, 101103683, 101107044, 101115116, 101112174, 100190973, 101104648, 101102584, 101102861, 101109933, 100158234, 101106101, 100302341, 443513, 101105095, 100135448, 101117505, 101118118, 101110114, 101104519, 101103948, 443198, 101104676, 101112944, 101111817, 101120161, 101116988, 101114322, 101112342, 1…
cytoplasm	11	Cellular Component	44	101115394, 101115152, 101106759, 443171, 101117050, 101109847, 101106157, 101109841, 494432, 101112944, 101108771, 101115017, 101118307, 101113178, 101111116, 101113164, 101115002, 101116197, 101106806, 101123221, 654403, 101119284, 101122871, 101123346, 443165, 101109933, 101108865, 101107431, 101109895, 101103771, 101110778, 443513, 100303605, 100135448, 101109197, 101115743, 101109392, 1011161…
nucleolus	5	Cellular Component	20	101103936, 101117296, 101104519, 101103948, 101121670, 101105789, 101109933, 101102861, 101123655, 101120236, 101109624, 101106101, 101112944, 101107044, 101103171, 101116228, 106990100, 101122808, 101112078, 101114779
mitochondrion	4.25	Cellular Component	17	101122822, 101115485, 101102737, 101121670, 101120888, 101105952, 101103148, 101108542, 101123382, 101122040, 101120161, 101115116, 101114037, 101113511, 101111204, 101115107, 101118800
ribosome	3.5	Cellular Component	14	114108601, 100415774, 101106700, 101114092, 100135440, 105606567, 101108004, 101104199, 101106101, 101109246, 101117207, 101122808, 101115487, 100036761
nuclear body	2.25	Cellular Component	9	101116309, 101110072, 101102997, 101116737, 101114651, 101117302, 101115107, 101117249, 101122137
lamellipodium	1.75	Cellular Component	7	101105287, 101109841, 494432, 101108771, 100190973, 101117050, 101123346
nucleosome	1.75	Cellular Component	7	101120455, 101123292, 114109690, 101101979, 101121387, 101122148, 101113369
lysosome	1.75	Cellular Component	7	101122822, 101120124, 780472, 101111906, 101105502, 101120457, 101107458
ruffle	1.25	Cellular Component	5	101109895, 101108771, 101117050, 101102342, 780527
catalytic step 2 spliceosome	1	Cellular Component	4	101104061, 101110452, 101103685, 101111476
cytosolic small ribosomal subunit	0.75	Cellular Component	3	101106101, 101106110, 100036761
cortical actin cytoskeleton	0.75	Cellular Component	3	101105287, 494432, 101120236
U2-type prespliceosome	0.5	Cellular Component	2	101110452, 101116434
LUBAC complex	0.5	Cellular Component	2	101115285, 101116911
metal ion binding	9.25	Molecular Function	37	101118223, 114108854, 101114881, 101111490, 100528008, 443171, 443393, 101117050, 101120526, 101102279, 101107546, 101103148, 101122040, 101111056, 101114702, 101113635, 101112865, 101102988, 101116491, 101120572, 101103936, 101103639, 101117187, 101115285, 101106806, 101121680, 101102446, 101107515, 101120116, 101108865, 101106721, 101108667, 101108004, 101123382, 101117505, 101114536, 101110137
identical protein binding	6	Molecular Function	24	101112053, 101110072, 101115485, 101107949, 101122352, 443393, 443198, 101122137, 100192422, 101106157, 101107510, 101109841, 101106101, 443512, 443513, 101109486, 101111828, 101111584, 101112277, 101112564, 101119816, 101114227, 101110510, 101114677
structural constituent of ribosome	5	Molecular Function	20	114108601, 100415774, 101106700, 101114092, 100135440, 105606567, 101104665, 101115926, 101108004, 106990094, 101103231, 101104199, 101106101, 101109246, 101102330, 101106110, 101117207, 106990100, 101122808, 100036761
RNA binding	4	Molecular Function	16	101103509, 101121021, 101122137, 106990094, 101107044, 101104061, 101121183, 106990100, 101117713, 101117836, 101110452, 101109392, 101114651, 100036761, 101111204, 101111476
protein heterodimerization activity	3.25	Molecular Function	13	101120455, 101101979, 101123178, 101121387, 101122148, 101112944, 101123292, 114109690, 101111817, 100135448, 101111673, 101109392, 101113369
small GTPase binding	2.25	Molecular Function	9	101104453, 101119743, 101114881, 101113164, 101114352, 101102997, 101117050, 101114646, 101109933
translation elongation factor activity	1.5	Molecular Function	6	101115859, 101120572, 101111240, 101114651, 100307039, 101120236
rRNA binding	1.25	Molecular Function	5	101109246, 101102330, 101116228, 100415774, 101114092
nucleotide binding	1	Molecular Function	4	101123091, 101111490, 101109197, 101117302
phosphatase binding	0.75	Molecular Function	3	101115485, 100037675, 780527
growth factor receptor binding	0.5	Molecular Function	2	780527, 101120457

## Sheet: Table S5
Table S5 Enriched pathway list of DEGs by KEGG enrichment analysis.
Pathway name	Input number	Background number	P value	Entrez ID of DEGs
Oxytocin signaling pathway	5	154	0.00901684	101104069, 443163, 443165, 443218, 101102896
Fanconi anemia pathway	3	52	0.00962254	101109236, 101106566, 101123086
Selenocompound metabolism	2	20	0.0131152	101122238, 101117116
Leishmaniasis	3	77	0.0260948	100192431, 100036757, 443218
Taste transduction	3	78	0.0269437	101102558, 101113565, 101109170
Purine metabolism	4	141	0.0289218	101122238, 101122324, 100307043, 443165
SNARE interactions in vesicular transport	2	35	0.0349866	101114348, 101123650
Fc gamma R-mediated phagocytosis	3	94	0.0424985	100192431, 101112941, 101113167
ECM-receptor interaction	3	96	0.0446995	101120867, 101120183, 101118038

## Sheet: Table S6
Table S6 Enriched pathway list of all the quantitative genes by GSEA.
Pathway name	P value	P.adjust	Entrez ID of quantitative genes
Leishmaniasis [PATH:oas05140]	0.00857909	0.739386	101118410, 100036757, 100192431, 443218
Peroxisome [PATH:oas04146]	0.00993228	0.739386	101117635, 101114102
Oxidative phosphorylation [PATH:oas00190]	0.00993724	0.739386	101114702, 808250, 808260, 808259, 808258, 808255, 808249, 100216464, 808257, 101116843, 101108778
Ferroptosis [PATH:oas04216]	0.0121008	0.739386	101118292, 105609869, 101103142, 101108119, 101106505, 100036757
Cholinergic synapse [PATH:oas04725]	0.0122822	0.739386	101112295, 101106864, 101118410, 101108864, 100174987, 101120673, 101123388, 101106267, 443218, 101102896
B cell receptor signaling pathway [PATH:oas04662]	0.0208403	0.943978	101110015, 101111143, 443017, 101118410, 101118865, 101119239, 101118462, 101112941, 443218
Bile secretion [PATH:oas04976]	0.0255462	0.943978	101113924, 101109370, 101107004, 101117163, 105605961, 101106781, 106991388, 101119972
Antifolate resistance [PATH:oas01523]	0.0289958	0.943978	101108321, 101109370, 101110991, 101111143, 101104054, 105605961, 101106781, 106991388
RNA degradation [PATH:oas03018]	0.0298117	0.943978	101111369, 101105519, 114114815, 101112673, 101123114, 100620049, 101106973, 101108473
Alcoholism [PATH:oas05034]	0.0380697	0.943978	101106765, 101106989, 101107708, 101120547, 101115701
GABAergic synapse [PATH:oas04727]	0.0407899	0.943978	101118285, 101120344, 100913155, 101118410, 101103544, 101122358, 101114905, 101103084, 101106267, 101113565
Insulin secretion [PATH:oas04911]	0.0445675	0.943978	101105660, 443231, 443381, 101113850, 101112976, 443118, 101102089, 101121944, 443384
Lipid and atherosclerosis [PATH:oas05417]	0.0467227	0.943978	101103084, 101118462, 100036757, 443218
Amyotrophic lateral sclerosis [PATH:oas05014]	0.0478615	0.943978	101114702, 808250, 808259, 808258, 808255, 808249, 100216464, 808257, 101116843
Cushing syndrome [PATH:oas04934]	0.0478615	0.943978	100127219, 101121809, 101107164, 101113850, 101112976, 443118, 114113232, 101106317, 101102089, 101121944

## Sheet: Table S7
Table S7 COG/KOG categories of differentially expressed proteins (DEPs).
COG/KOG categories term	Number	Offical Gene Symbol of DEPs
RNA processing and modification	1	RRP9
Energy production and conversion	3	GALT, ATP5I, OXCT2
Cell cycle control, cell division, chromosome partitioning	2	TRAPPC8, SUN5
Amino acid transport and metabolism	4	MME, MMEL1, PRPSAP1, NPEPPS
Nucleotide transport and metabolism	2	NME1, CMPK1
Carbohydrate transport and metabolism	3	MPI, HEXB, DAK
Lipid transport and metabolism	1	FAAH
Replication, recombination and repair	2	DNASE2, RNASEH2A
Cell motility	1	TCTE3
Posttranslational modification, protein turnover, chaperones	7	PRDX6, GPX5, ADAM20, UBA1, CTSD, PSMA8, HSPA1L
Inorganic ion transport and metabolism	1	SOD1
Function unknown	31	BASP1, CRISP3, SPAG11B, EZR, MON1B, ENPP3, SIAE, IL36G, SGTA, NDRG3, CIAPIN1, PSME4, POC1A, SPACA1, LRRC37A2, FAM166A, C9orf116, CEP135, C1orf101, TDRP, C2orf16, PRR30, TOMM34, SPATA31E1, KIAA1683, FAM71B, C7orf61, FAM205A, TSGA10, FAM71D, SPATA31E1
Signal transduction mechanisms	12	PTGDS, DPP4, UCHL1, MYCBP2, TF, FCGR1A, GDI2, PDE10A, PPP2R5C, VRK3, CCIN, LPP, OR56A3
Intracellular trafficking, secretion, and vesicular transport	3	TNFAIP2, SCAMP4, STXBP2
Defense mechanisms	2	SERPINF2, PARK7
Cytoskeleton	2	PLS3, ACTL10

## Sheet: Table S8
Table S8 Subcelluar locolization of DEPs.
Subcelluar locolization term	Counts	Percent (%)	UniProt ID of DEPs
protein modifying enzyme (PC00260)	13	0.271	A0A836A142, A0A6P7D8I8, W5P906, W5PUL3, A0A836CVZ5, A0A6P3TG31, W5Q3C1, A0A6P7D504, A0A6P3YFI4, W5Q4B1, A0A836AFX3, A0A835ZKF3, W5Q8H2
transporter (PC00227)	2	0.042	W5P5Q6, A0A6P3E0V4
scaffold/adaptor protein (PC00226)	1	0.021	W5PEJ2
membrane traffic protein (PC00150)	2	0.042	A0A6P7D3X1, A0A6P7E4E6
chaperone (PC00072)	1	0.021	W5PGB2
DNA metabolism protein (PC00009)	1	0.021	A0A6P3E4H2
protein-binding activity modulator (PC00095)	2	0.042	A0A836APY9, W5PE22
transfer/carrier protein (PC00219)	3	0.063	A0A836A3X7, A0A6P3E786, Q9XSM0
transmembrane signal receptor (PC00197)	1	0.021	W5PM04
defense/immunity protein (PC00090)	1	0.021	W5QHL1
cytoskeletal protein (PC00085)	5	0.104	A0A835ZK21, A0A6P3EIX0, A0A835ZPG5, A0A6P7EB72
intercellular signal molecule (PC00207)	1	0.021	A0A6P7DUS3
metabolite interconversion enzyme (PC00262)	13	0.271	A0A6P3TGM3, W5P3C6, W5P451, A0A6P7DCI6, M4T8F1, A0A835ZX43, A0A836ACI2, W5P075, A0A6P3TCD1, W5QFN4, A0A6P7EIB7, W5NY53, A0A836AAB0
chromatin/chromatin-binding, or -regulatory protein (PC00077)	2	0.042	W5P5Q6, A0A6P3E0V4

## Sheet: Table S9
Table S9 GO classification of DEPs.
GO_Term	Counts	Percent (%)	GO_Function	UniProt ID of DEPs
cellular process (GO:0009987)	35	49.3	Biological Process	A0A835ZK21, W5P0T8, A0A836A142, A0A836APY9, A0A6P7E699, A0A6P7DN64, W5QHL1, W5PE22, W5P3C6, W5P451, A0A6P7DCI6, A0A6P7D3X1, M4T8F1, W5PUL3, W5P5Q6, A0A6P3EIX0, A0A836ACI2, A0A6P3TCD1, W5PGB2, A0A836CVZ5, W5QFN4, A0A6P7EB72, W5Q3C1, A0A6P7D504, A0A6P7E4E6, A0A6P3E8Q6, A0A6P7DFT2, A0A6P3TTY9, A0A836D3F5, A0A6P7EIB7, A0A6P7DUS3, W5NY53, A0A6P3E4H2, A0A835ZKF3, A0A836A4E5,
metabolic process (GO:0008152)	23	32.4	Biological Process	A0A6P3TGM3, W5P0T8, A0A836A142, A0A6P7E699, W5P3C6, A0A6P7DCI6, W5PUL3, A0A835ZX43, A0A836ACI2, A0A6P3TCD1, A0A836CVZ5, W5QFN4, A0A6P7D504, A0A6P3E8Q6, A0A6P3YFI4, A0A6P7DFT2, A0A6P3TTY9, A0A6P7EIB7, A0A6P7DUS3, W5NY53, A0A6P3E4H2, A0A835ZKF3, W5Q8H2,
localization (GO:0051179)	10	14.1	Biological Process	A0A836A3X7, A0A6P7E699, W5PE22, A0A6P7D3X1, W5P5Q6, A0A6P3E786, A0A6P7EB72, A0A6P7E4E6, A0A6P7DFT2, A0A836A4E5
response to stimulus (GO:0050896)	10	14.1	Biological Process	A0A6P7E699, W5QHL1, W5P451, A0A6P3E786, W5PGB2, A0A836CVZ5, W5Q3C1, A0A6P7DJW3, A0A6P7DUS3, A0A835ZKF3
biological regulation (GO:0065007)	8	11.3	Biological Process	W5QHL1, W5P451, M4T8F1, A0A836CVZ5, A0A6P7EB72, W5Q3C1, A0A6P7E4E6, A0A6P7DUS3
signaling (GO:0023052)	6	8.5	Biological Process	W5QHL1, W5P451, A0A836CVZ5, W5Q3C1, A0A6P7E4E6, A0A6P7E4E6
developmental process (GO:0032502)	5	7	Biological Process	A0A6P7DN64, W5P5Q6, A0A6P7EB72, A0A6P7E8M7, A0A836AFX3
multicellular organismal process (GO:0032501)	5	7	Biological Process	A0A6P7DN64, W5P5Q6, A0A6P7E8M7, A0A6P3YFI4, A0A836AFX3
reproductive process (GO:0022414)	4	5.6	Biological Process	A0A6P7DN64, W5P5Q6, A0A6P7E8M7, A0A836AFX3
reproduction (GO:0000003)	4	5.6	Biological Process	A0A6P7DN64, W5P5Q6, A0A6P7E8M7, A0A836AFX3
immune system process (GO:0002376)	4	5.6	Biological Process	W5QHL1, A0A6P3E786, A0A6P7DJW3, A0A6P7DUS3
biological process involved in interspecies interaction between organisms (GO:0044419)	3	4.2	Biological Process	A0A6P3E786, A0A6P7DJW3, A0A6P7DUS3
biological adhesion (GO:0022610)	1	1.4	Biological Process	A0A836APY9
locomotion (GO:0040011)	1	1.4	Biological Process	W5P5Q6
cellular anatomical entity (GO:0110165)	48	67.6	Cellular Component (CC)	A0A835ZK21, A0A836A3X7, A0A6P3TGM3, W5P0T8, A0A6P7EBZ0, A0A836A142, A0A836AK13, A0A836APY9, A0A6P7E699, A0A6P7DN64, W5QHL1, W5PE22, W5P3C6, A0A6P7DCI6, A0A6P7D3X1, M4T8F1, W5PUL3, W5P5Q6, A0A6P3E786, A0A6P3EIX0, W5P075, W5PGB2, A0A836CVZ5, W5QFN4, A0A6P3E0V4, A0A6P7EB72, A0A835ZQ00, A0A6P7E8M7, A0A6P3TG31, W5Q3C1, A0A6P7D504, A0A836AGJ5, A0A6P7E4E6, Q9XSM0, W5PN67, A0A6P3E8Q6, A0A6P3YFI4, A0A6P7D…
protein-containing complex (GO:0032991)	11	15.5	Cellular Component (CC)	A0A6P7E699, A0A6P7D3X1, W5P5Q6, A0A6P3E0V4, A0A835ZQ00, A0A6P3TG31, A0A6P7D504, A0A836AGJ5, A0A6P7DFT2, A0A836D3F5, A0A6P7EIB7
catalytic activity (GO:0003824)	24	33.8	Molecular Function	A0A6P3TGM3, W5P0T8, A0A836A142, W5P906, W5P3C6, W5P451, A0A6P7DCI6, W5PUL3, A0A835ZX43, A0A836ACI2, W5P075, A0A6P3TCD1, W5PGB2, A0A836CVZ5, W5QFN4, A0A6P7D504, A0A6P3E8Q6, A0A6P3YFI4, A0A6P7EIB7, W5NY53, A0A6P3E4H2, A0A835ZKF3, W5Q8H2, A0A836AAB0,
binding (GO:0005488)	14	19.7	Molecular Function	A0A835ZK21, W5P0T8, A0A836A142, A0A6P7E699, A0A6P7D3X1, A0A6P3EIX0, W5PGB2, A0A6P7EB72, A0A835ZQ00, A0A6P7D504, A0A6P7E4E6, A0A836D3F5, A0A6P7DUS3, A0A836A4E5
molecular function regulator (GO:0098772)	3	4.2	Molecular Function	W5P0T8, A0A6P7D504, A0A6P7DUS3
molecular transducer activity (GO:0060089)	2	2.8	Molecular Function	W5QHL1, A0A6P7DUS3
molecular adaptor activity (GO:0060090)	2	2.8	Molecular Function	A0A6P7E699, A0A6P3EIX0
ATP-dependent activity (GO:0140657)	1	1.4	Molecular Function	W5PGB2

## Sheet: Table S10
Table S10 Enriched pathway list of DEPs by KEGG enrichment analysis.
Pathway name	Input number	Background number	P value	UniProt ID of DEPs
Metabolic pathways	13	1540	0.000478213	W5NY53, W5P451, M4T8F1, A0A836CTM8, W5P3C6, Q9XSM0, W5P075, A0A6P3E0V4, A0A836AAB0, A0A836ACI2, A0A6P3TGM3, W5QFN4, A0A6P7DCI6
Amino sugar and nucleotide sugar metabolism	3	54	0.000608033	W5P3C6, W5NY53, A0A6P3TGM3
Pyrimidine metabolism	3	57	0.000706693	A0A836ACI2, A0A836AAB0, W5P075
Fructose and mannose metabolism	2	35	0.00514849	W5NY53, A0A6P7DCI6
Lysosome	3	126	0.00625915	A0A6P3E4H2, W5P3C6, A0A6P7D8I8
Proteasome	2	45	0.00820229	A0A6P3TG31, W5P0T8
Purine metabolism	3	141	0.00846277	W5P451, A0A836AAB0, A0A836ACI2
Parkinson disease	3	157	0.0112577	A0A835ZKF3, A0A6P3E8Q6, W5PUL3
Longevity regulating pathway - multiple species	2	63	0.0152631	P09670, W5PGB2
Arachidonic acid metabolism	2	75	0.0209991	Q9XSM0, A0A836CTM8
Riboflavin metabolism	1	8	0.025731	A0A836ACI2
Drug metabolism - other enzymes	2	90	0.0292209	A0A836AAB0, W5P075
Synthesis and degradation of ketone bodies	1	12	0.0369562	W5QFN4
Glycosphingolipid biosynthesis - ganglio series	1	15	0.0452912	W5P3C6
Hematopoietic cell lineage	2	117	0.0466376	W5QHL1, A0A6P3YFI4

[truncated: 3 more sheets: Table S11, Table S12, Table S13]
